# Supplementary material for: Immune Modulation Ability of Hepcidin from Teleost Fish
Source: Animals (Basel). 2022 Jun 20;12(12):1586. doi: 10.3390/ani12121586 (PMC9219549; doi:10.3390/ani12121586)
Supplement: Supplementary file 1 [file animals-12-01586-s001.zip]

Archive with 1 entries (1 files):
- animals-1759094-supplementary.pdf
